# Supplementary material for: Enhancing cervical cancer knowledge among women of reproductive age: a dialogue-based community health education intervention in rural Kisumu County, Kenya
Source: BMC Womens Health. 2024 Jun 6;24:327. doi: 10.1186/s12905-024-03075-2 (PMC11155059; doi:10.1186/s12905-024-03075-2)
Supplement: Supplementary file 2 — Supplementary Material 2 [file 12905_2024_3075_MOESM2_ESM.xlsx]

## Sheet: Sheet1
id	facility	age	education	religion	marital	occupation	occupation_1	occupation_2	occupation_3	occupation_4	occupation_5	occupation_6	other	heard_about_cervical_cancer	who_is_affected	risks	risks_1	risks_2	risks_3	risks_4	risks_5	risks_6	risks_7	risks_0	know_any_signs_and_symptoms	signs	signs_1	signs_2	signs_3	signs_4	signs_5	signs_6	signs_7	signs_8	signs_9	signs_10	signs_11	signs_0	screening_availability	methods	methods_1	methods_2	methods_3	methods_4	methods_0	cost	tat	frequency
EN-223	16	33	2	1	2	5	0	0	0	0	1	0		1	2	2 7	0	1	0	0	0	0	1	0	1	1 2 3 7 10	1	1	1	0	0	0	1	0	0	1	0	0	1	0	0	0	0	0	1	1	0	2
EN-379	14	26	3	1	1	4	0	0	0	1	0	0		1	2	2 5	0	1	0	0	1	0	0	0	1	2 3 10	0	1	1	0	0	0	0	0	0	1	0	0	1	4	0	0	0	1	0	1	1	0
EN-124	8	31	2	1	2	3	0	0	1	0	0	0		1	2	6	0	0	0	0	0	1	0	0	0	0	0	0	0	0	0	0	0	0	0	0	0	1	0							0	0	0
EN-232	17	19	2	1	1	5	0	0	0	0	1	0		1	2	2	0	1	0	0	0	0	0	0	0	0	0	0	0	0	0	0	0	0	0	0	0	1	1	0	0	0	0	0	1	1	0	0
EN-067	5	33	2	1	2	3	0	0	1	0	0	0		1	2	0	0	0	0	0	0	0	0	1	0	0	0	0	0	0	0	0	0	0	0	0	0	1	1	0	0	0	0	0	1	2	3	2
EN-095	5	28	2	1	2	1	1	0	0	0	0	0		0	2	3 6	0	0	1	0	0	1	0	0	1	1 3 4	1	0	1	1	0	0	0	0	0	0	0	0	0							0	0	0
EN-125	8	25	1	1	1	3	0	0	1	0	0	0		1	2	2 3	0	1	1	0	0	0	0	0	0	0	0	0	0	0	0	0	0	0	0	0	0	1	0							0	0	0
EN-238	17	43	1	1	2	1	1	0	0	0	0	0		1	2	2 4	0	1	0	1	0	0	0	0	1	1	1	0	0	0	0	0	0	0	0	0	0	0	1	0	0	0	0	0	1	1	3	1
EN-169	7	21	2	1	1	6	0	0	0	0	0	1	Student	1	2	2	0	1	0	0	0	0	0	0	1	2 4	0	1	0	1	0	0	0	0	0	0	0	0	0							0	0	0
EN-111	8	36	3	1	2	1	1	0	0	0	0	0		1	2	2	0	1	0	0	0	0	0	0	1	11	0	0	0	0	0	0	0	0	0	0	1	0	1	4	0	0	0	1	0	0	0	2
EN-179	9	22	3	1	1	6	0	0	0	0	0	1	Student	1	2	5 6	0	0	0	0	1	1	0	0	1	4 10	0	0	0	1	0	0	0	0	0	1	0	0	1	0	0	0	0	0	1	1	3	3
EN-370	14	31	3	1	2	3	0	0	1	0	0	0		1	2	5 6	0	0	0	0	1	1	0	0	1	4 5	0	0	0	1	1	0	0	0	0	0	0	0	0							1	0	0
EN-080	5	36	3	1	2	5	0	0	0	0	1	0		1	2	2 5	0	1	0	0	1	0	0	0	0	0	0	0	0	0	0	0	0	0	0	0	0	1	0							0	0	0
EN-227	17	26	1	1	2	3	0	0	1	0	0	0		1	2	6 7	0	0	0	0	0	1	1	0	1	2	0	1	0	0	0	0	0	0	0	0	0	0	0							0	0	0
EN-176	7	45	2	1	3	1	1	0	0	0	0	0		0	0	0	0	0	0	0	0	0	0	1	0	0	0	0	0	0	0	0	0	0	0	0	0	1	0							0	0	0
EN-356	12	37	2	1	2	3	0	0	1	0	0	0		1	2	4	0	0	0	1	0	0	0	0	1	6 9 10	0	0	0	0	0	1	0	0	1	1	0	0	1	0	0	0	0	0	1	1	1	2
EN-249	11	33	2	1	2	1	1	0	0	0	0	0		1	2	2	0	1	0	0	0	0	0	0	1	2 10	0	1	0	0	0	0	0	0	0	1	0	0	0							0	0	0
EN-367	17	33	2	1	2	1	1	0	0	0	0	0		1	2	7	0	0	0	0	0	0	1	0	1	2	0	1	0	0	0	0	0	0	0	0	0	0	1	4	0	0	0	1	0	1	1	2
EN-088	5	20	2	1	1	6	0	0	0	0	0	1	Student	1	2	2 4	0	1	0	1	0	0	0	0	1	2 4	0	1	0	1	0	0	0	0	0	0	0	0	1	0	0	0	0	0	1	1	2	2
EN-295	13	36	2	1	2	1	1	0	0	0	0	0		1	2	2 7	0	1	0	0	0	0	1	0	1	2 10	0	1	0	0	0	0	0	0	0	1	0	0	1	4	0	0	0	1	0	1	1	1
EN-230	17	20	1	1	1	3	0	0	1	0	0	0		1	2	2 7	0	1	0	0	0	0	1	0	1	2 4	0	1	0	1	0	0	0	0	0	0	0	0	1	0	0	0	0	0	1	1	3	0
EN-186	9	25	2	1	1	1	1	0	0	0	0	0		1	2	0	0	0	0	0	0	0	0	1	0	0	0	0	0	0	0	0	0	0	0	0	0	1	0							1	0	0
EN-252	11	32	3	1	2	1	1	0	0	0	0	0		1	2	2	0	1	0	0	0	0	0	0	1	1	1	0	0	0	0	0	0	0	0	0	0	0	0							0	0	0
EN-194	1	26	2	1	2	3	0	0	1	0	0	0		1	0	0	0	0	0	0	0	0	0	0	0	0	0	0	0	0	0	0	0	0	0	0	0	0	0	0	0	0	0	0	0	0	0	0
EN-092	5	49	2	1	2	3	0	0	1	0	0	0		1	2	2 6	0	1	0	0	0	1	0	0	1	9 10 11	0	0	0	0	0	0	0	0	1	1	1	0	1	1	1	0	0	0	0	1	1	3
EN-097	8	36	2	1	2	4	0	0	0	1	0	0		1	2	0	0	0	0	0	0	0	0	1	1	3 4	0	0	1	1	0	0	0	0	0	0	0	0	1	0	0	0	0	0	1	3	0	0
EN-079	5	32	2	1	2	4	0	0	0	1	0	0		1	2	7	0	0	0	0	0	0	1	0	1	10 11	0	0	0	0	0	0	0	0	0	1	1	0	1	0	0	0	0	0	1	1	3	2
EN-006	1	40	2	1	2	3	0	0	1	0	0	0		1	2	4 7	0	0	0	1	0	0	1	0	1	2 3 4 11	0	1	1	1	0	0	0	0	0	0	1	0	1	4	0	0	0	1	0	0	1	0
EN-060	6	34	2	1	2	3	0	0	1	0	0	0		1	2	6	0	0	0	0	0	1	0	0	1	10	0	0	0	0	0	0	0	0	0	1	0	0	0							0	0	0
EN-216	16	38	1	1	3	5	0	0	0	0	1	0		1	2	2 4	0	1	0	1	0	0	0	0	1	1 4 5 6	1	0	0	1	1	1	0	0	0	0	0	0	1	0	0	0	0	0	1	1	1	1
EN-365	17	42	3	1	2	4	0	0	0	1	0	0		1	2	4 7	0	0	0	1	0	0	1	0	1	4	0	0	0	1	0	0	0	0	0	0	0	0	1	3	0	0	1	0	0	2	1	0
EN-214	16	36	3	1	2	3	0	0	1	0	0	0		1	2	4 6	0	0	0	1	0	1	0	0	1	10	0	0	0	0	0	0	0	0	0	1	0	0	1	0	0	0	0	0	1	1	3	0
EN-267	15	35	1	1	2	3	0	0	1	0	0	0		1	2	2 4	0	1	0	1	0	0	0	0	0	0	0	0	0	0	0	0	0	0	0	0	0	1	0							0	0	0
EN-191	9	23	2	1	1	5	0	0	0	0	1	0		1	2	0	0	0	0	0	0	0	0	1	0	0	0	0	0	0	0	0	0	0	0	0	0	1	0							0	0	0
EN-201	10	37	2	1	2	1	1	0	0	0	0	0		1	2	7	0	0	0	0	0	0	1	0	1	10	0	0	0	0	0	0	0	0	0	1	0	0	1	0	0	0	0	0	1	1	0	0
EN-331	12	21	3	1	1	3	0	0	1	0	0	0		1	2	2	0	1	0	0	0	0	0	0	1	2 5	0	1	0	0	1	0	0	0	0	0	0	0	0							0	0	0
EN-316	12	27	3	1	1	4	0	0	0	1	0	0		1	2	4 7	0	0	0	1	0	0	1	0	1	1 3 4 5 7	1	0	1	1	1	0	1	0	0	0	0	0	1	2	0	1	0	0	0	1	1	2
EN-162	7	22	3	1	2	5	0	0	0	0	1	0		1	2	4	0	0	0	1	0	0	0	0	1	3	0	0	1	0	0	0	0	0	0	0	0	0	1	3	0	0	1	0	0	1	1	1
EN-204	10	35	1	1	3	3	0	0	1	0	0	0		1	2	2 7	0	1	0	0	0	0	1	0	1	1 2 4 7	1	1	0	1	0	0	1	0	0	0	0	0	1	0	0	0	0	0	1	1	1	0
EN-181	9	45	1	1	3	3	0	0	1	0	0	0		1	2	4 7	0	0	0	1	0	0	1	0	1	2	0	1	0	0	0	0	0	0	0	0	0	0	1	0	0	0	0	0	1	1	3	0
EN-193	15	28	2	1	2	5	0	0	0	0	1	0		1	2	2 4	0	1	0	1	0	0	0	0	0	0	0	0	0	0	0	0	0	0	0	0	0	1	1	0	0	0	0	0	1	1	0	2
EN-206	10	26	2	1	2	3	0	0	1	0	0	0		1	2	4	0	0	0	1	0	0	0	0	0	0	0	0	0	0	0	0	0	0	0	0	0	1	1	0	0	0	0	0	1	1	2	0
EN-383	14	40	2	1	2	1	1	0	0	0	0	0		1	2	5	0	0	0	0	1	0	0	0	0	0	0	0	0	0	0	0	0	0	0	0	0	1	0							0	0	0
EN-341	12	22	1	1	2	3	0	0	1	0	0	0		1	2	0	0	0	0	0	0	0	0	1	0	0	0	0	0	0	0	0	0	0	0	0	0	1	0							0	0	0
EN-208	10	29	2	1	2	3	0	0	1	0	0	0		1	2	2 7	0	1	0	0	0	0	1	0	0	0	0	0	0	0	0	0	0	0	0	0	0	1	0							0	0	0
EN-068	5	29	3	1	2	1	1	0	0	0	0	0		1	2	6 7	0	0	0	0	0	1	1	0	1	1	1	0	0	0	0	0	0	0	0	0	0	0	1	0	0	0	0	0	1	0	0	0
EN-021	2	31	2	1	2	1 3	1	0	1	0	0	0		1	2	2 4	0	1	0	1	0	0	0	0	1	1 4 5 11	1	0	0	1	1	0	0	0	0	0	1	0	1	1	1	0	0	0	0	1	1	3
EN-137	8	36	1	1	2	1	1	0	0	0	0	0		1	2	4	0	0	0	1	0	0	0	0	0	0	0	0	0	0	0	0	0	0	0	0	0	1	1	0	0	0	0	0	1	0	0	0
EN-218	16	33	2	1	2	3	0	0	1	0	0	0		1	2	4 7	0	0	0	1	0	0	1	0	1	3 4 7	0	0	1	1	0	0	1	0	0	0	0	0	1	4	0	0	0	1	0	1	1	1
EN-318	12	23	3	1	1	3	0	0	1	0	0	0		1	2	2 3	0	1	1	0	0	0	0	0	1	1 10 11	1	0	0	0	0	0	0	0	0	1	1	0	1	1	1	0	0	0	0	1	1	3
EN-098	8	42	1	1	2	1 3	1	0	1	0	0	0		1	2	5	0	0	0	0	1	0	0	0	0	0	0	0	0	0	0	0	0	0	0	0	0	1	0							0	0	0
EN-381	14	31	2	1	2	3	0	0	1	0	0	0		1	2	2	0	1	0	0	0	0	0	0	1	1	1	0	0	0	0	0	0	0	0	0	0	0	0							0	0	0
EN-202	10	43	1	1	2	1	1	0	0	0	0	0		1	2	2	0	1	0	0	0	0	0	0	1	2 6 7	0	1	0	0	0	1	1	0	0	0	0	0	1	0	0	0	0	0	1	1	1	2
EN-062	6	28	3	1	2	2	0	1	0	0	0	0		1	2	4	0	0	0	1	0	0	0	0	1	2	0	1	0	0	0	0	0	0	0	0	0	0	0							0	0	0
EN-380	14	28	1	1	2	1	1	0	0	0	0	0		1	2	1	1	0	0	0	0	0	0	0	0	0	0	0	0	0	0	0	0	0	0	0	0	1	1	0	0	0	0	0	1	3	3	0
EN-114	8	38	3	1	2	3	0	0	1	0	0	0		1	2	0	0	0	0	0	0	0	0	1	0	0	0	0	0	0	0	0	0	0	0	0	0	1	1	0	0	0	0	0	1	0	0	0
EN-274	15	23	2	1	2	3	0	0	1	0	0	0		1	2	4 7	0	0	0	1	0	0	1	0	1	2 3 11	0	1	1	0	0	0	0	0	0	0	1	0	1	1	1	0	0	0	0	0	0	0
EN-313	3	27	3	1	2	3	0	0	1	0	0	0		1	0	0	0	0	0	0	0	0	0	0	1	1	1	0	0	0	0	0	0	0	0	0	0	0	0	3	0	0	0	0	0	1	1	0
EN-260	11	39	3	1	2	5	0	0	0	0	1	0		1	2	2 7	0	1	0	0	0	0	1	0	0	0	0	0	0	0	0	0	0	0	0	0	0	1	0							0	0	0
EN-304	13	27	3	1	1	6	0	0	0	0	0	1	Student	1	2	4 7	0	0	0	1	0	0	1	0	1	2 4 8 9	0	1	0	1	0	0	0	1	1	0	0	0	1	4	0	0	0	1	0	3	2	3
EN-163	7	23	1	1	2	3	0	0	1	0	0	0		1	2	2 5	0	1	0	0	1	0	0	0	1	4	0	0	0	1	0	0	0	0	0	0	0	0	1	3	0	0	1	0	0	0	0	0
EN-225	16	29	1	1	2	1	1	0	0	0	0	0		1	2	3 4	0	0	1	1	0	0	0	0	1	3 5 7 8 9 10	0	0	1	0	1	0	1	1	1	1	0	0	1	0	0	0	0	0	1	1	1	2
EN-196	10	29	2	1	2	3	0	0	1	0	0	0		1	2	4	0	0	0	1	0	0	0	0	1	2 9	0	1	0	0	0	0	0	0	1	0	0	0	1	0	0	0	0	0	1	1	3	3
EN-096	5	29	3	1	2	1	1	0	0	0	0	0		1	2	0	0	0	0	0	0	0	0	1	1	4	0	0	0	1	0	0	0	0	0	0	0	0	1	0	0	0	0	0	1	3	3	1
EN-188	9	26	2	1	2	3	0	0	1	0	0	0		1	2	7	0	0	0	0	0	0	1	0	1	2 10	0	1	0	0	0	0	0	0	0	1	0	0	1	4	0	0	0	1	0	1	3	0
EN-209	10	27	2	1	1	3	0	0	1	0	0	0		1	2	4	0	0	0	1	0	0	0	0	1	2	0	1	0	0	0	0	0	0	0	0	0	0	1	0	0	0	0	0	1	1	0	0
EN-039	4	23	3	1	2	3	0	0	1	0	0	0		1	2	4	0	0	0	1	0	0	0	0	0	0	0	0	0	0	0	0	0	0	0	0	0	1	1	0	0	0	0	0	1	0	0	0
EN-358	12	28	2	1	2	1	1	0	0	0	0	0		1	2	5 7	0	0	0	0	1	0	1	0	0	0	0	0	0	0	0	0	0	0	0	0	0	1	0							0	0	0
EN-210	2	46	3	1	2	3	0	0	1	0	0	0		1	0	0	0	0	0	0	0	0	0	0	0	0	0	0	0	0	0	0	0	0	0	0	0	0	0	0	0	0	0	0	0	0	0	0
EN-016	1	24	2	1	2	1 3	1	0	1	0	0	0		1	2	2 4 7	0	1	0	1	0	0	1	0	1	2 7 10	0	1	0	0	0	0	1	0	0	1	0	0	1	4	0	0	0	1	0	2	0	3
EN-361	17	38	3	1	2	3	0	0	1	0	0	0		1	2	2 4	0	1	0	1	0	0	0	0	1	2 4 9	0	1	0	1	0	0	0	0	1	0	0	0	1	0	0	0	0	0	1	3	1	0
EN-242	17	38	3	1	2	3	0	0	1	0	0	0		1	2	0	0	0	0	0	0	0	0	1	1	7	0	0	0	0	0	0	1	0	0	0	0	0	1	0	0	0	0	0	1	1	2	3
EN-243	17	36	2	1	2	1	1	0	0	0	0	0		1	2	5 6	0	0	0	0	1	1	0	0	1	4	0	0	0	1	0	0	0	0	0	0	0	0	0							0	0	0
EN-244	17	31	1	1	2	1	1	0	0	0	0	0		1	2	6 7	0	0	0	0	0	1	1	0	0	0	0	0	0	0	0	0	0	0	0	0	0	1	0							0	0	0
EN-078	5	29	3	1	2	5	0	0	0	0	1	0		1	2	2	0	1	0	0	0	0	0	0	0	0	0	0	0	0	0	0	0	0	0	0	0	1	0							0	0	0
EN-333	12	35	2	1	2	5	0	0	0	0	1	0		1	2	1 2	1	1	0	0	0	0	0	0	1	1 2 3 6 7	1	1	1	0	0	1	1	0	0	0	0	0	1	3	0	0	1	0	0	1	0	3
EN-174	7	28	3	1	1	3	0	0	1	0	0	0		1	2	4	0	0	0	1	0	0	0	0	1	4	0	0	0	1	0	0	0	0	0	0	0	0	0							0	0	0
EN-149	3	22	2	1	1	6	0	0	0	0	0	1	Student	1	2	2 3	0	1	1	0	0	0	0	0	1	2 5	0	1	0	0	1	0	0	0	0	0	0	0	0							0	0	0
EN-135	8	33	2	1	2	1	1	0	0	0	0	0		1	2	3 4	0	0	1	1	0	0	0	0	1	1 4	1	0	0	1	0	0	0	0	0	0	0	0	1	1 2	1	1	0	0	0	1	1	3
EN-087	5	32	2	1	1	4	0	0	0	1	0	0		1	2	2 3 4	0	1	1	1	0	0	0	0	1	2 4	0	1	0	1	0	0	0	0	0	0	0	0	1	3	0	0	1	0	0	1	1	3
EN-328	12	24	2	1	2	5	0	0	0	0	1	0		1	2	2 6	0	1	0	0	0	1	0	0	1	2 4 5	0	1	0	1	1	0	0	0	0	0	0	0	1	0	0	0	0	0	1	1	0	0
EN-094	5	29	1	1	2	1	1	0	0	0	0	0		1	2	1 4	1	0	0	1	0	0	0	0	1	2	0	1	0	0	0	0	0	0	0	0	0	0	1	1	1	0	0	0	0	1	1	2
EN-310	2	43	2	1	2	3	0	0	1	0	0	0		1	0	0	0	0	0	0	0	0	0	0	0	0	0	0	0	0	0	0	0	0	0	0	0	0	0							0	0	0
EN-357	12	37	2	1	3	1 3	1	0	1	0	0	0		1	2	6 7	0	0	0	0	0	1	1	0	1	6 7	0	0	0	0	0	1	1	0	0	0	0	0	1	0	0	0	0	0	1	1	1	1
EN-255	11	39	1	1	3	3	0	0	1	0	0	0		1	2	0	0	0	0	0	0	0	0	1	1	1 2 10	1	1	0	0	0	0	0	0	0	1	0	0	0							1	0	0
EN-207	10	38	1	1	2	3	0	0	1	0	0	0		1	2	6 7	0	0	0	0	0	1	1	0	1	4	0	0	0	1	0	0	0	0	0	0	0	0	1	0	0	0	0	0	1	1	1	0
EN-148	3	41	2	1	3	1	1	0	0	0	0	0		1	2	2	0	1	0	0	0	0	0	0	1	2	0	1	0	0	0	0	0	0	0	0	0	0	0							0	0	0
EN-041	4	41	2	1	3	1	1	0	0	0	0	0		1	3	0	0	0	0	0	0	0	0	1	1	3	0	0	1	0	0	0	0	0	0	0	0	0	1	0	0	0	0	0	1	0	0	0
EN-203	10	40	2	1	2	1	1	0	0	0	0	0		1	2	4 6	0	0	0	1	0	1	0	0	1	4 7	0	0	0	1	0	0	1	0	0	0	0	0	1	3	0	0	1	0	0	1	1	1
EN-320	12	20	2	1	1	6	0	0	0	0	0	1	Student	1	2	3 4	0	0	1	1	0	0	0	0	1	6 7 8	0	0	0	0	0	1	1	1	0	0	0	0	1	0	0	0	0	0	1	0	0	0
EN-031	2	31	3	1	2	4	0	0	0	1	0	0		1	2	1 2	1	1	0	0	0	0	0	0	1	1 5 11	1	0	0	0	1	0	0	0	0	0	1	0	1	1	1	0	0	0	0	1	3	2
EN-298	13	35	1	1	2	1	1	0	0	0	0	0		1	2	3 5 6	0	0	1	0	1	1	0	0	1	5 6 7 9	0	0	0	0	1	1	1	0	1	0	0	0	1	0	0	0	0	0	1	3	0	1
EN-042	4	20	2	1	1	3	0	0	1	0	0	0		1	2	4	0	0	0	1	0	0	0	0	1	7	0	0	0	0	0	0	1	0	0	0	0	0	0							0	0	0
EN-129	8	42	2	1	2	2	0	1	0	0	0	0		1	2	6	0	0	0	0	0	1	0	0	0	0	0	0	0	0	0	0	0	0	0	0	0	1	0							3	3	0
EN-335	12	35	1	1	2	5	0	0	0	0	1	0		1	2	0	0	0	0	0	0	0	0	1	0	0	0	0	0	0	0	0	0	0	0	0	0	1	0							0	0	0
EN-371	14	49	1	1	3	1	1	0	0	0	0	0		1	2	0	0	0	0	0	0	0	0	1	0	0	0	0	0	0	0	0	0	0	0	0	0	1	0							0	0	0
EN-155	3	26	3	1	1	3	0	0	1	0	0	0		1	2	2 4	0	1	0	1	0	0	0	0	1	6 7 11	0	0	0	0	0	1	1	0	0	0	1	0	1	3	0	0	1	0	0	1	1	0
EN-287	13	33	1	1	2	5	0	0	0	0	1	0		1	2	1 5	1	0	0	0	1	0	0	0	0	0	0	0	0	0	0	0	0	0	0	0	0	1	0							0	0	0
EN-268	15	31	2	1	2	1	1	0	0	0	0	0		1	2	4	0	0	0	1	0	0	0	0	1	1 2	1	1	0	0	0	0	0	0	0	0	0	0	1	4	0	0	0	1	0	1	2	1
EN-121	8	27	1	2	2	1 3	1	0	1	0	0	0		1	2	6	0	0	0	0	0	1	0	0	1	10	0	0	0	0	0	0	0	0	0	1	0	0	0							0	0	0
EN-138	8	45	2	1	3	1	1	0	0	0	0	0		1	2	2 4	0	1	0	1	0	0	0	0	1	2	0	1	0	0	0	0	0	0	0	0	0	0	1	0	0	0	0	0	1	0	0	0
EN-271	15	23	1	1	2	6	0	0	0	0	0	1	Housewife	1	2	2 6	0	1	0	0	0	1	0	0	1	7 11	0	0	0	0	0	0	1	0	0	0	1	0	0							0	0	0
EN-272	15	35	1	1	2	1	1	0	0	0	0	0		1	2	6 7	0	0	0	0	0	1	1	0	1	4	0	0	0	1	0	0	0	0	0	0	0	0	1	3	0	0	1	0	0	1	3	0
EN-074	5	43	1	2	2	3	0	0	1	0	0	0		1	2	6	0	0	0	0	0	1	0	0	1	10	0	0	0	0	0	0	0	0	0	1	0	0	1	3	0	0	1	0	0	2	3	3
EN-050	6	26	1	1	2	1	1	0	0	0	0	0		1	2	4	0	0	0	1	0	0	0	0	1	2	0	1	0	0	0	0	0	0	0	0	0	0	0							0	0	0
EN-005	1	27	3	1	2	3	0	0	1	0	0	0		1	2	2 4	0	1	0	1	0	0	0	0	1	1 2 11	1	1	0	0	0	0	0	0	0	0	1	0	1	0	0	0	0	0	1	3	0	0
EN-275	15	30	2	1	2	5	0	0	0	0	1	0		1	2	2 7	0	1	0	0	0	0	1	0	1	3 4 10	0	0	1	1	0	0	0	0	0	1	0	0	1	1	1	0	0	0	0	1	1	1
EN-139	8	37	3	1	2	4	0	0	0	1	0	0		1	2	2 3	0	1	1	0	0	0	0	0	1	2 3	0	1	1	0	0	0	0	0	0	0	0	0	1	0	0	0	0	0	1	0	0	0
EN-378	14	27	3	1	2	3	0	0	1	0	0	0		1	2	2 4 6	0	1	0	1	0	1	0	0	1	2 3 4	0	1	1	1	0	0	0	0	0	0	0	0	1	0	0	0	0	0	1	1	1	3
EN-248	11	22	3	1	1	5	0	0	0	0	1	0		1	2	3 5	0	0	1	0	1	0	0	0	1	1	1	0	0	0	0	0	0	0	0	0	0	0	0							0	0	0
EN-022	2	33	2	1	2	4	0	0	0	1	0	0		1	2	1 2 4 5	1	1	0	1	1	0	0	0	1	0	0	0	0	0	0	0	0	0	0	0	0	0	1	1 2	1	1	0	0	0	1	1	3
EN-054	6	36	2	1	2	1	1	0	0	0	0	0		1	2	0	0	0	0	0	0	0	0	1	0	0	0	0	0	0	0	0	0	0	0	0	0	1	1	0	0	0	0	0	1	1	1	2
EN-346	12	30	2	1	3	3	0	0	1	0	0	0		1	2	0	0	0	0	0	0	0	0	1	1	2	0	1	0	0	0	0	0	0	0	0	0	0	1	0	0	0	0	0	1	1	1	2
EN-047	4	45	2	1	2	1	1	0	0	0	0	0		1	2	0	0	0	0	0	0	0	0	1	0	0	0	0	0	0	0	0	0	0	0	0	0	1	1	0	0	0	0	0	1	1	1	3
EN-086	5	30	3	1	2	3	0	0	1	0	0	0		1	2	2	0	1	0	0	0	0	0	0	1	1 3 4	1	0	1	1	0	0	0	0	0	0	0	0	1	1 2	1	1	0	0	0	1	1	3
EN-344	12	33	2	1	2	1	1	0	0	0	0	0		1	2	2 4 7	0	1	0	1	0	0	1	0	1	2 3 10	0	1	1	0	0	0	0	0	0	1	0	0	1	0	0	0	0	0	1	1	1	2
EN-343	12	23	2	1	2	6	0	0	0	0	0	1	Housewife	1	2	2 6	0	1	0	0	0	1	0	0	1	4 11	0	0	0	1	0	0	0	0	0	0	1	0	1	0	0	0	0	0	1	0	0	0
EN-211	16	43	1	1	3	1	1	0	0	0	0	0		1	2	5	0	0	0	0	1	0	0	0	1	3 11	0	0	1	0	0	0	0	0	0	0	1	0	1	0	0	0	0	0	1	2	0	0
EN-233	17	23	3	1	1	4	0	0	0	1	0	0		1	2	2 3	0	1	1	0	0	0	0	0	1	2 10	0	1	0	0	0	0	0	0	0	1	0	0	1	0	0	0	0	0	1	1	1	2
EN-144	8	46	3	1	3	3	0	0	1	0	0	0		1	2	2 4	0	1	0	1	0	0	0	0	1	2	0	1	0	0	0	0	0	0	0	0	0	0	1	0	0	0	0	0	1	0	0	0
EN-036	4	28	3	1	1	6	0	0	0	0	0	1	None	1	2	3 4	0	0	1	1	0	0	0	0	1	5 7 10	0	0	0	0	1	0	1	0	0	1	0	0	1	0	0	0	0	0	1	0	0	0
EN-091	5	21	3	1	1	3	0	0	1	0	0	0		1	2	3 4	0	0	1	1	0	0	0	0	1	3 4	0	0	1	1	0	0	0	0	0	0	0	0	1	1	1	0	0	0	0	1	1	3
EN-293	13	25	2	1	3	3	0	0	1	0	0	0		1	2	0	0	0	0	0	0	0	0	1	0	0	0	0	0	0	0	0	0	0	0	0	0	1	0							0	0	0
EN-236	17	28	2	1	2	5	0	0	0	0	1	0		1	2	4 7	0	0	0	1	0	0	1	0	1	4 5	0	0	0	1	1	0	0	0	0	0	0	0	0							1	0	0
EN-147	3	33	1	1	2	1	1	0	0	0	0	0		1	2	2 3	0	1	1	0	0	0	0	0	1	4 5	0	0	0	1	1	0	0	0	0	0	0	0	1	3	0	0	1	0	0	1	1	3
EN-364	17	45	2	1	2	3	0	0	1	0	0	0		1	2	2	0	1	0	0	0	0	0	0	1	4	0	0	0	1	0	0	0	0	0	0	0	0	0							3	3	2
EN-001	1	41	1	0	3	1	1	0	0	0	0	0		1	2	4 7	0	0	0	1	0	0	1	0	1	2 3 4 5	0	1	1	1	1	0	0	0	0	0	0	0	1	3	0	0	1	0	0	1	1	3
EN-314	3	25	3	1	2	5	0	0	0	0	1	0		1	0	0	0	0	0	0	0	0	0	0	0	0	0	0	0	0	0	0	0	0	0	0	0	0	0	0	0	0	0	0	0	1	2	0
EN-296	13	29	3	1	2	3	0	0	1	0	0	0		1	2	5 7	0	0	0	0	1	0	1	0	1	7 9	0	0	0	0	0	0	1	0	1	0	0	0	1	0	0	0	0	0	1	1	0	0
EN-240	17	41	1	1	2	3	0	0	1	0	0	0		1	2	7	0	0	0	0	0	0	1	0	1	4	0	0	0	1	0	0	0	0	0	0	0	0	1	0	0	0	0	0	1	1	1	1
EN-156	3	32	2	1	3	3	0	0	1	0	0	0		1	2	1 4	1	0	0	1	0	0	0	0	1	1 4	1	0	0	1	0	0	0	0	0	0	0	0	1	4	0	0	0	1	0	1	1	2
EN-014	1	34	1	1	2	3	0	0	1	0	0	0		1	2	2 5	0	1	0	0	1	0	0	0	1	6 7	0	0	0	0	0	1	1	0	0	0	0	0	1	3	0	0	1	0	0	1	0	3
EN-338	12	30	1	1	2	5	0	0	0	0	1	0		1	2	0	0	0	0	0	0	0	0	1	0	0	0	0	0	0	0	0	0	0	0	0	0	1	0							0	0	0
EN-026	2	42	3	1	2	3	0	0	1	0	0	0		1	2	4 6	0	0	0	1	0	1	0	0	1	3 5 6	0	0	1	0	1	1	0	0	0	0	0	0	1	4	0	0	0	1	0	3	3	3
EN-300	13	33	1	1	2	3	0	0	1	0	0	0		1	2	2 4	0	1	0	1	0	0	0	0	0	0	0	0	0	0	0	0	0	0	0	0	0	1	1	1	1	0	0	0	0	1	1	3
EN-168	7	31	2	1	2	1	1	0	0	0	0	0		1	2	2	0	1	0	0	0	0	0	0	1	4	0	0	0	1	0	0	0	0	0	0	0	0	1	0	0	0	0	0	1	1	2	1
EN-058	6	31	2	1	2	3	0	0	1	0	0	0		1	2	0	0	0	0	0	0	0	0	1	0	0	0	0	0	0	0	0	0	0	0	0	0	1	1	0	0	0	0	0	1	1	2	2
EN-187	9	37	1	1	3	1	1	0	0	0	0	0		1	2	2	0	1	0	0	0	0	0	0	1	3 4	0	0	1	1	0	0	0	0	0	0	0	0	1	0	0	0	0	0	1	1	1	0
EN-053	6	24	1	1	2	1 3	1	0	1	0	0	0		1	2	3	0	0	1	0	0	0	0	0	0	0	0	0	0	0	0	0	0	0	0	0	0	1	0							0	0	0
EN-250	11	22	3	1	1	6	0	0	0	0	0	1	Student	1	2	2 3	0	1	1	0	0	0	0	0	1	1	1	0	0	0	0	0	0	0	0	0	0	0	0							0	0	0
EN-251	11	28	2	1	2	5	0	0	0	0	1	0		1	2	2	0	1	0	0	0	0	0	0	1	10	0	0	0	0	0	0	0	0	0	1	0	0	0							0	0	0
EN-362	17	42	1	1	2	1	1	0	0	0	0	0		1	2	2	0	1	0	0	0	0	0	0	0	0	0	0	0	0	0	0	0	0	0	0	0	1	0							0	3	1
EN-035	4	30	3	1	2	4	0	0	0	1	0	0		1	2	4 6 7	0	0	0	1	0	1	1	0	1	3 4 9 11	0	0	1	1	0	0	0	0	1	0	1	0	1	1	1	0	0	0	0	1	1	2
EN-032	2	44	2	1	2	3	0	0	1	0	0	0		1	2	1 4	1	0	0	1	0	0	0	0	1	3 4	0	0	1	1	0	0	0	0	0	0	0	0	1	0	0	0	0	0	1	3	0	0
EN-104	8	26	3	1	2	5	0	0	0	0	1	0		1	2	5 6	0	0	0	0	1	1	0	0	0	0	0	0	0	0	0	0	0	0	0	0	0	1	1	0	0	0	0	0	1	0	0	0
EN-307	13	27	2	1	2	1	1	0	0	0	0	0		1	2	6	0	0	0	0	0	1	0	0	1	2 7	0	1	0	0	0	0	1	0	0	0	0	0	1	0	0	0	0	0	1	1	0	0
EN-283	13	35	2	1	3	3	0	0	1	0	0	0		1	2	2	0	1	0	0	0	0	0	0	1	2 3 10 11	0	1	1	0	0	0	0	0	0	1	1	0	1	4	0	0	0	1	0	1	1	2
EN-290	13	33	1	1	2	6	0	0	0	0	0	1	Housewife	1	2	2	0	1	0	0	0	0	0	0	0	0	0	0	0	0	0	0	0	0	0	0	0	1	1	0	0	0	0	0	1	1	1	0
EN-384	14	32	2	2	2	3	0	0	1	0	0	0		1	2	2	0	1	0	0	0	0	0	0	1	2	0	1	0	0	0	0	0	0	0	0	0	0	1	4	0	0	0	1	0	2	3	0
EN-019	2	35	2	1	2	3	0	0	1	0	0	0		1	2	2 3 4	0	1	1	1	0	0	0	0	1	1 2 3 11	1	1	1	0	0	0	0	0	0	0	1	0	1	2	0	1	0	0	0	0	0	0
EN-239	17	43	2	1	2	3	0	0	1	0	0	0		1	2	0	0	0	0	0	0	0	0	1	0	0	0	0	0	0	0	0	0	0	0	0	0	1	0							0	0	0
EN-305	13	31	2	1	3	1	1	0	0	0	0	0		1	2	2 7	0	1	0	0	0	0	1	0	1	1 2 10	1	1	0	0	0	0	0	0	0	1	0	0	1	0	0	0	0	0	1	1	1	2
EN-327	12	33	2	1	2	1	1	0	0	0	0	0		1	2	1 2 7	1	1	0	0	0	0	1	0	1	2	0	1	0	0	0	0	0	0	0	0	0	0	1	0	0	0	0	0	1	1	1	0
EN-280	13	29	1	1	2	3	0	0	1	0	0	0		1	2	2	0	1	0	0	0	0	0	0	0	0	0	0	0	0	0	0	0	0	0	0	0	1	1	0	0	0	0	0	1	0	2	0
EN-326	12	23	2	1	2	3	0	0	1	0	0	0		1	2	2 4 7	0	1	0	1	0	0	1	0	1	2 4 6 7 9 10 11	0	1	0	1	0	1	1	0	1	1	1	0	1	3	0	0	1	0	0	1	1	1
EN-024	2	26	2	1	2	3	0	0	1	0	0	0		1	2	3 4 5	0	0	1	1	1	0	0	0	1	3 4 6 8	0	0	1	1	0	1	0	1	0	0	0	0	1	4	0	0	0	1	0	1	0	0
EN-183	9	34	1	1	2	3	0	0	1	0	0	0		1	2	5 6 7	0	0	0	0	1	1	1	0	1	0	0	0	0	0	0	0	0	0	0	0	0	1	1	4	0	0	0	1	0	0	0	2
EN-127	8	36	3	1	2	1	1	0	0	0	0	0		1	2	2	0	1	0	0	0	0	0	0	1	2	0	1	0	0	0	0	0	0	0	0	0	0	0							0	0	0
EN-105	8	25	2	1	2	1 3	1	0	1	0	0	0		1	2	5	0	0	0	0	1	0	0	0	0	0	0	0	0	0	0	0	0	0	0	0	0	1	0							0	0	0
EN-172	7	26	3	1	1	3	0	0	1	0	0	0		1	2	4	0	0	0	1	0	0	0	0	1	4 11	0	0	0	1	0	0	0	0	0	0	1	0	1	0	0	0	0	0	1	1	0	0
EN-325	12	21	3	1	1	3	0	0	1	0	0	0		1	2	2 4 7	0	1	0	1	0	0	1	0	1	1 2 7 10	1	1	0	0	0	0	1	0	0	1	0	0	1	2	0	1	0	0	0	1	0	3
EN-003	1	37	2	1	2	1	1	0	0	0	0	0		1	2	1 2 4	1	1	0	1	0	0	0	0	1	2	0	1	0	0	0	0	0	0	0	0	0	0	1	1	1	0	0	0	0	1	1	2
EN-178	1	32	3	1	2	5	0	0	0	0	1	0		1	0	0	0	0	0	0	0	0	0	0	0	0	0	0	0	0	0	0	0	0	0	0	0	1	0							1	3	2
EN-375	14	45	2	1	2	3	0	0	1	0	0	0		1	2	2 7	0	1	0	0	0	0	1	0	1	2 7	0	1	0	0	0	0	1	0	0	0	0	0	1	4	0	0	0	1	0	1	1	1
EN-029	2	40	3	1	2	3	0	0	1	0	0	0		1	2	2	0	1	0	0	0	0	0	0	1	3 4 11	0	0	1	1	0	0	0	0	0	0	1	0	1	1	1	0	0	0	0	1	1	3
EN-340	12	27	2	1	2	3	0	0	1	0	0	0		1	2	6	0	0	0	0	0	1	0	0	1	2 3	0	1	1	0	0	0	0	0	0	0	0	0	1	0	0	0	0	0	1	1	1	2
EN-286	13	39	1	1	3	1	1	0	0	0	0	0		1	2	2 4 7	0	1	0	1	0	0	1	0	1	1 2 10	1	1	0	0	0	0	0	0	0	1	0	0	1	0	0	0	0	0	1	1	1	2
EN-285	13	33	2	1	2	3	0	0	1	0	0	0		1	2	2 7	0	1	0	0	0	0	1	0	0	2 6 10	0	1	0	0	0	1	0	0	0	1	0	0	0							0	0	0
EN-312	8	27	3	1	2	4	0	0	0	1	0	0		1	0	0	0	0	0	0	0	0	0	0	0	0	0	0	0	0	0	0	0	0	0	0	0	0	0							0	0	0
EN-170	7	40	3	1	2	3	0	0	1	0	0	0		1	2	4	0	0	0	1	0	0	0	0	1	3	0	0	1	0	0	0	0	0	0	0	0	0	1	0	0	0	0	0	1	1	1	0
EN-253	11	36	1	1	2	1	1	0	0	0	0	0		1	2	1 2 4	1	1	0	1	0	0	0	0	1	2 10	0	1	0	0	0	0	0	0	0	1	0	0	0							0	0	0
EN-182	9	38	2	1	2	1	1	0	0	0	0	0		1	2	5 7	0	0	0	0	1	0	1	0	1	3 11	0	0	1	0	0	0	0	0	0	0	1	0	1	0	0	0	0	0	1	1	3	0
EN-177	7	30	2	1	1	3	0	0	1	0	0	0		1	2	0	0	0	0	0	0	0	0	1	1	5	0	0	0	0	1	0	0	0	0	0	0	0	0							0	0	0
EN-103	8	28	3	1	2	1	1	0	0	0	0	0		1	2	6	0	0	0	0	0	1	0	0	1	10	0	0	0	0	0	0	0	0	0	1	0	0	1	0	0	0	0	0	1	2	3	0
EN-306	13	38	1	1	2	3	0	0	1	0	0	0		1	2	0	0	0	0	0	0	0	0	1	1	1 2 4	1	1	0	1	0	0	0	0	0	0	0	0	0							0	0	0
EN-152	3	45	2	1	2	3	0	0	1	0	0	0		1	2	4	0	0	0	1	0	0	0	0	1	1	1	0	0	0	0	0	0	0	0	0	0	0	1	0	0	0	0	0	1	1	0	0
EN-007	1	30	1	2	2	3	0	0	1	0	0	0		1	2	1 3 4	1	0	1	1	0	0	0	0	0	1 2 3	1	1	1	0	0	0	0	0	0	0	0	0	1	0	0	0	0	0	1	1	1	3
EN-205	10	30	2	1	2	3	0	0	1	0	0	0		1	2	7	0	0	0	0	0	0	1	0	0	5 6 7	0	0	0	0	1	1	1	0	0	0	0	0	1	1	1	0	0	0	0	1	2	2
EN-150	3	41	2	1	3	1	1	0	0	0	0	0		1	2	4	0	0	0	1	0	0	0	0	1	2 3	0	1	1	0	0	0	0	0	0	0	0	0	0							0	0	0
EN-219	16	25	2	1	2	5	0	0	0	0	1	0		1	2	2 7	0	1	0	0	0	0	1	0	0	0	0	0	0	0	0	0	0	0	0	0	0	1	1	1	1	0	0	0	0	1	0	0
EN-159	3	29	3	1	2	4	0	0	0	1	0	0		1	2	4	0	0	0	1	0	0	0	0	1	7 11	0	0	0	0	0	0	1	0	0	0	1	0	1	3	0	0	1	0	0	1	1	2
EN-071	5	37	1	1	2	3	0	0	1	0	0	0		1	2	4	0	0	0	1	0	0	0	0	1	3 11	0	0	1	0	0	0	0	0	0	0	1	0	1	1	1	0	0	0	0	1	1	3
EN-143	8	34	2	1	2	4	0	0	0	1	0	0		1	2	1 2 3	1	1	1	0	0	0	0	0	1	1 2 3 8	1	1	1	0	0	0	0	1	0	0	0	0	1	0	0	0	0	0	1	0	0	0
EN-355	12	25	2	1	2	1	1	0	0	0	0	0		1	2	5 6	0	0	0	0	1	1	0	0	1	2 4	0	1	0	1	0	0	0	0	0	0	0	0	1	0	0	0	0	0	1	1	1	2
EN-133	8	48	1	1	3	1	1	0	0	0	0	0		1	2	2	0	1	0	0	0	0	0	0	1	3	0	0	1	0	0	0	0	0	0	0	0	0	0							0	0	0
EN-072	5	46	2	1	3	1	1	0	0	0	0	0		1	2	4 7	0	0	0	1	0	0	1	0	1	6 7	0	0	0	0	0	1	1	0	0	0	0	0	1	4	0	0	0	1	0	1	1	0
EN-059	6	31	1	1	2	5	0	0	0	0	1	0		1	2	1 4	1	0	0	1	0	0	0	0	1	0	0	0	0	0	0	0	0	0	0	0	0	1	0							0	0	0
EN-382	14	35	3	1	2	5	0	0	0	0	1	0		1	2	4 5	0	0	0	1	1	0	0	0	1	2 4 5	0	1	0	1	1	0	0	0	0	0	0	0	1	1	1	0	0	0	0	1	1	3
EN-136	8	24	2	1	2	3	0	0	1	0	0	0		1	2	4	0	0	0	1	0	0	0	0	1	3	0	0	1	0	0	0	0	0	0	0	0	0	1	0	0	0	0	0	1	0	0	0
EN-322	12	28	2	1	2	5	0	0	0	0	1	0		1	2	2 6 7	0	1	0	0	0	1	1	0	0	1 10	1	0	0	0	0	0	0	0	0	1	0	0	1	0	0	0	0	0	1	0	0	3
EN-134	8	47	1	1	3	1	1	0	0	0	0	0		1	2	2	0	1	0	0	0	0	0	0	1	3	0	0	1	0	0	0	0	0	0	0	0	0	1	0	0	0	0	0	1	0	3	0
EN-366	17	38	2	1	3	3	0	0	1	0	0	0		1	2	2 4	0	1	0	1	0	0	0	0	1	4	0	0	0	1	0	0	0	0	0	0	0	0	0							1	1	2
EN-025	2	34	2	1	3	4	0	0	0	1	0	0		1	2	3 4	0	0	1	1	0	0	0	0	1	3 7	0	0	1	0	0	0	1	0	0	0	0	0	1	0	0	0	0	0	1	3	2	3
EN-374	14	37	3	1	2	4	0	0	0	1	0	0		1	2	2 7	0	1	0	0	0	0	1	0	1	2 4	0	1	0	1	0	0	0	0	0	0	0	0	0							1	1	3
EN-171	7	29	3	1	2	4	0	0	0	1	0	0		1	2	2	0	1	0	0	0	0	0	0	1	0	0	0	0	0	0	0	0	0	0	0	0	1	0							0	0	0
EN-116	8	34	1	1	2	4	0	0	0	1	0	0		1	2	6 7	0	0	0	0	0	1	1	0	1	4 10	0	0	0	1	0	0	0	0	0	1	0	0	1	0	0	0	0	0	1	0	0	2
EN-319	12	21	2	1	1	6	0	0	0	0	0	1	Student	1	2	2 4	0	1	0	1	0	0	0	0	0	0	0	0	0	0	0	0	0	0	0	0	0	1	1	1 2	1	1	0	0	0	1	1	3
EN-279	5	37	2	1	2	1	1	0	0	0	0	0		1	0	0	0	0	0	0	0	0	0	0	0	0	0	0	0	0	0	0	0	0	0	0	0	0	0	0	0	0	0	0	0	0	0	0
EN-145	3	35	3	1	2	4	0	0	0	1	0	0		1	2	2 3 4	0	1	1	1	0	0	0	0	1	1 3 4 5 11	1	0	1	1	1	0	0	0	0	0	1	0	1	0	0	0	0	0	1	1	1	3
EN-372	14	38	2	1	2	3	0	0	1	0	0	0		1	2	2 7	0	1	0	0	0	0	1	0	1	10	0	0	0	0	0	0	0	0	0	1	0	0	1	0	0	0	0	0	1	1	1	0
EN-212	16	39	2	1	2	5	0	0	0	0	1	0		1	2	7	0	0	0	0	0	0	1	0	0	0	0	0	0	0	0	0	0	0	0	0	0	1	0							0	0	0
EN-123	8	28	3	1	2	3	0	0	1	0	0	0		1	2	6	0	0	0	0	0	1	0	0	1	7	0	0	0	0	0	0	1	0	0	0	0	0	1	3	0	0	1	0	0	0	0	0
EN-167	7	35	2	1	2	3	0	0	1	0	0	0		1	2	4	0	0	0	1	0	0	0	0	1	2	0	1	0	0	0	0	0	0	0	0	0	0	1	3	0	0	1	0	0	1	2	3
EN-278	6	25	2	1	1	5	0	0	0	0	1	0		1	0	0	0	0	0	0	0	0	0	0	0	0	0	0	0	0	0	0	0	0	0	0	0	0	0	0	0	0	0	0	0	0	0	0
EN-010	1	39	1	1	2	3	0	0	1	0	0	0		1	2	1 4	1	0	0	1	0	0	0	0	1	2 3 9	0	1	1	0	0	0	0	0	1	0	0	0	0							0	1	2
EN-057	6	37	2	1	3	3	0	0	1	0	0	0		1	2	4	0	0	0	1	0	0	0	0	1	0	0	0	0	0	0	0	0	0	0	0	0	1	1	0	0	0	0	0	1	1	1	2
EN-120	8	27	3	1	2	4	0	0	0	1	0	0		1	2	6	0	0	0	0	0	1	0	0	0	0	0	0	0	0	0	0	0	0	0	0	0	1	0							0	0	0
EN-064	6	29	2	1	2	3	0	0	1	0	0	0		1	2	1 4	1	0	0	1	0	0	0	0	1	3	0	0	1	0	0	0	0	0	0	0	0	0	0							0	0	0
EN-069	5	24	3	1	1	5	0	0	0	0	1	0		1	2	5 6	0	0	0	0	1	1	0	0	0	0	0	0	0	0	0	0	0	0	0	0	0	1	0							0	0	0
EN-018	2	36	1	1	3	4	0	0	0	1	0	0		1	2	2 3 4	0	1	1	1	0	0	0	0	1	3 4 5	0	0	1	1	1	0	0	0	0	0	0	0	1	4	0	0	0	1	0	1	2	2
EN-291	13	33	1	1	2	3	0	0	1	0	0	0		1	2	4 5	0	0	0	1	1	0	0	0	1	8 9 11	0	0	0	0	0	0	0	1	1	0	1	0	0							0	0	0
EN-109	8	42	3	1	3	3	0	0	1	0	0	0		1	2	2	0	1	0	0	0	0	0	0	0	0	0	0	0	0	0	0	0	0	0	0	0	1	0							0	0	0
EN-363	17	47	1	1	3	1	1	0	0	0	0	0		1	2	7	0	0	0	0	0	0	1	0	1	3	0	0	1	0	0	0	0	0	0	0	0	0	1	0	0	0	0	0	1	1	1	1
EN-213	16	37	2	2	2	6	0	0	0	0	0	1	Housewife	1	2	7	0	0	0	0	0	0	1	0	1	1 2	1	1	0	0	0	0	0	0	0	0	0	0	1	0	0	0	0	0	1	2	0	3
EN-297	13	26	2	1	1	3	0	0	1	0	0	0		1	2	2 6	0	1	0	0	0	1	0	0	1	1 10	1	0	0	0	0	0	0	0	0	1	0	0	1	3	0	0	1	0	0	1	1	2
EN-292	13	37	2	1	2	3	0	0	1	0	0	0		1	2	2 5	0	1	0	0	1	0	0	0	1	6 8 10	0	0	0	0	0	1	0	1	0	1	0	0	0							0	0	0
EN-154	3	31	3	1	2	3	0	0	1	0	0	0		1	2	2 4	0	1	0	1	0	0	0	0	1	1 4	1	0	0	1	0	0	0	0	0	0	0	0	1	3	0	0	1	0	0	1	1	3
EN-110	8	38	1	1	2	3	0	0	1	0	0	0		1	2	5 6	0	0	0	0	1	1	0	0	1	4 5	0	0	0	1	1	0	0	0	0	0	0	0	0							0	1	0
EN-101	8	34	1	1	2	3	0	0	1	0	0	0		1	2	2	0	1	0	0	0	0	0	0	1	1	1	0	0	0	0	0	0	0	0	0	0	0	0							0	0	0
EN-100	8	37	2	1	2	4	0	0	0	1	0	0		1	2	5	0	0	0	0	1	0	0	0	0	0	0	0	0	0	0	0	0	0	0	0	0	1	0							0	0	0
EN-258	11	32	0	1	2	1	1	0	0	0	0	0		1	2	2	0	1	0	0	0	0	0	0	1	2	0	1	0	0	0	0	0	0	0	0	0	0	0							0	0	0
EN-321	12	38	2	1	3	3	0	0	1	0	0	0		1	2	2 4	0	1	0	1	0	0	0	0	0	0	0	0	0	0	0	0	0	0	0	0	0	1	1	0	0	0	0	0	1	1	0	0
EN-302	13	35	1	1	3	1	1	0	0	0	0	0		1	2	4 7	0	0	0	1	0	0	1	0	1	1 2 10	1	1	0	0	0	0	0	0	0	1	0	0	1	0	0	0	0	0	1	1	1	2
EN-122	8	45	3	1	3	5	0	0	0	0	1	0		1	2	2	0	1	0	0	0	0	0	0	1	5	0	0	0	0	1	0	0	0	0	0	0	0	0							0	0	0
EN-332	12	22	3	1	1	6	0	0	0	0	0	1	Student	1	2	2 4	0	1	0	1	0	0	0	0	1	2	0	1	0	0	0	0	0	0	0	0	0	0	0							0	0	0
EN-350	12	24	2	1	2	1	1	0	0	0	0	0		1	3	0	0	0	0	0	0	0	0	1	0	0	0	0	0	0	0	0	0	0	0	0	0	1	0							0	0	0
EN-090	5	24	3	1	1	3	0	0	1	0	0	0		1	2	1 4	1	0	0	1	0	0	0	0	1	3	0	0	1	0	0	0	0	0	0	0	0	0	1	1 2	1	1	0	0	0	1	1	3
EN-173	7	32	2	1	2	3	0	0	1	0	0	0		1	2	2	0	1	0	0	0	0	0	0	1	4	0	0	0	1	0	0	0	0	0	0	0	0	0							0	0	0
EN-354	12	23	2	1	2	3	0	0	1	0	0	0		1	2	2 7	0	1	0	0	0	0	1	0	1	2 3	0	1	1	0	0	0	0	0	0	0	0	0	1	0	0	0	0	0	1	1	1	1
EN-222	16	30	2	1	2	5	0	0	0	0	1	0		1	2	2 3	0	1	1	0	0	0	0	0	1	1 5	1	0	0	0	1	0	0	0	0	0	0	0	1	3	0	0	1	0	0	1	1	3
EN-184	9	30	1	1	2	1	1	0	0	0	0	0		1	2	4 7	0	0	0	1	0	0	1	0	1	1 3	1	0	1	0	0	0	0	0	0	0	0	0	1	0	0	0	0	0	1	1	1	0
EN-083	5	33	2	1	2	4	0	0	0	1	0	0		1	2	2 3	0	1	1	0	0	0	0	0	1	3 4 11	0	0	1	1	0	0	0	0	0	0	1	0	1	0	0	0	0	0	1	1	1	3
EN-082	5	39	3	1	3	3	0	0	1	0	0	0		1	2	1 2	1	1	0	0	0	0	0	0	1	4 7 10	0	0	0	1	0	0	1	0	0	1	0	0	0							0	0	0
EN-023	2	41	3	1	2	3	0	0	1	0	0	0		1	2	2 4	0	1	0	1	0	0	0	0	1	4 11	0	0	0	1	0	0	0	0	0	0	1	0	1	0	0	0	0	0	1	3	2	2
EN-228	17	22	3	1	1	6	0	0	0	0	0	1	Student	1	2	7	0	0	0	0	0	0	1	0	1	10	0	0	0	0	0	0	0	0	0	1	0	0	0							0	0	0
EN-040	4	21	2	1	1	6	0	0	0	0	0	1	Student	1	2	4	0	0	0	1	0	0	0	0	1	3 4	0	0	1	1	0	0	0	0	0	0	0	0	1	0	0	0	0	0	1	0	0	0
EN-336	12	37	2	1	2	1	1	0	0	0	0	0		1	2	4 7	0	0	0	1	0	0	1	0	1	2	0	1	0	0	0	0	0	0	0	0	0	0	1	0	0	0	0	0	1	1	2	2
EN-076	5	33	3	1	2	1	1	0	0	0	0	0		1	2	5	0	0	0	0	1	0	0	0	1	4	0	0	0	1	0	0	0	0	0	0	0	0	1	3	0	0	1	0	0	2	3	0
EN-264	15	29	3	1	2	3	0	0	1	0	0	0		1	2	2 7	0	1	0	0	0	0	1	0	1	4 10	0	0	0	1	0	0	0	0	0	1	0	0	1	1	1	0	0	0	0	2	0	2
EN-115	8	29	3	1	2	3	0	0	1	0	0	0		1	2	7	0	0	0	0	0	0	1	0	1	6 7	0	0	0	0	0	1	1	0	0	0	0	0	1	3	0	0	1	0	0	1	3	0
EN-164	7	27	2	1	2	1	1	0	0	0	0	0		1	2	2	0	1	0	0	0	0	0	0	1	2	0	1	0	0	0	0	0	0	0	0	0	0	1	0	0	0	0	0	1	1	2	2
EN-070	5	30	3	1	2	4	0	0	0	1	0	0		1	2	0	0	0	0	0	0	0	0	1	0	0	0	0	0	0	0	0	0	0	0	0	0	1	1	0	0	0	0	0	1	0	0	0
EN-075	5	40	1	1	2	1	1	0	0	0	0	0		1	2	6	0	0	0	0	0	1	0	0	0	0	0	0	0	0	0	0	0	0	0	0	0	1	0							0	0	0
EN-146	3	20	3	1	1	6	0	0	0	0	0	1	Student	1	2	3 4	0	0	1	1	0	0	0	0	1	2 4	0	1	0	1	0	0	0	0	0	0	0	0	0							0	0	0
EN-235	17	25	2	1	2	3	0	0	1	0	0	0		1	2	2 6	0	1	0	0	0	1	0	0	0	0	0	0	0	0	0	0	0	0	0	0	0	1	0							0	0	0
EN-324	12	26	2	1	2	5	0	0	0	0	1	0		1	2	4 6	0	0	0	1	0	1	0	0	0	0	0	0	0	0	0	0	0	0	0	0	0	1	1	1	1	0	0	0	0	1	1	3
EN-256	11	23	3	1	1	3	0	0	1	0	0	0		1	2	2 5	0	1	0	0	1	0	0	0	1	1 2	1	1	0	0	0	0	0	0	0	0	0	0	1	0	0	0	0	0	1	0	0	0
EN-185	9	27	3	1	1	5	0	0	0	0	1	0		1	2	5 6 7	0	0	0	0	1	1	1	0	1	7 9	0	0	0	0	0	0	1	0	1	0	0	0	1	4	0	0	0	1	0	3	0	2
EN-093	5	30	1	1	3	5	0	0	0	0	1	0		1	2	2 4	0	1	0	1	0	0	0	0	1	2	0	1	0	0	0	0	0	0	0	0	0	0	1	0	0	0	0	0	1	1	1	3
EN-369	7	21	2	1	2	3	0	0	1	0	0	0		1	0	0	0	0	0	0	0	0	0	0	0	0	0	0	0	0	0	0	0	0	0	0	0	0	0	0	0	0	0	0	0	0	0	0
EN-158	3	38	3	1	2	1	1	0	0	0	0	0		1	2	2	0	1	0	0	0	0	0	0	1	0	0	0	0	0	0	0	0	0	0	0	0	1	0							0	0	0
EN-289	13	22	1	1	2	6	0	0	0	0	0	1	Housewife	1	2	4	0	0	0	1	0	0	0	0	1	2	0	1	0	0	0	0	0	0	0	0	0	0	1	0	0	0	0	0	1	1	0	0
EN-161	7	31	3	1	2	3	0	0	1	0	0	0		1	2	1 2	1	1	0	0	0	0	0	0	1	3	0	0	1	0	0	0	0	0	0	0	0	0	0							0	0	0
EN-180	9	33	1	1	2	4	0	0	0	1	0	0		1	2	5 7	0	0	0	0	1	0	1	0	1	2 7	0	1	0	0	0	0	1	0	0	0	0	0	1	4	0	0	0	1	0	1	2	3
EN-217	16	36	2	1	2	5	0	0	0	0	1	0		1	2	3 4 7	0	0	1	1	0	0	1	0	1	2 4 6 7 8 9	0	1	0	1	0	1	1	1	1	0	0	0	1	0	0	0	0	0	1	1	1	1
EN-051	6	27	2	1	2	1	1	0	0	0	0	0		1	2	4	0	0	0	1	0	0	0	0	1	3	0	0	1	0	0	0	0	0	0	0	0	0	0							1	1	3
EN-241	17	39	2	1	3	3	0	0	1	0	0	0		1	2	2	0	1	0	0	0	0	0	0	0	0	0	0	0	0	0	0	0	0	0	0	0	1	0							0	0	0
EN-299	13	35	1	1	2	3	0	0	1	0	0	0		1	2	4 7	0	0	0	1	0	0	1	0	1	1 10	1	0	0	0	0	0	0	0	0	1	0	0	1	1	1	0	0	0	0	1	1	2
EN-034	4	31	3	1	2	3	0	0	1	0	0	0		1	2	2 3 4	0	1	1	1	0	0	0	0	1	3 6 7	0	0	1	0	0	1	1	0	0	0	0	0	1	1	1	0	0	0	0	1	1	3
EN-348	12	33	2	1	2	3	0	0	1	0	0	0		1	2	2 4	0	1	0	1	0	0	0	0	1	2	0	1	0	0	0	0	0	0	0	0	0	0	1	0	0	0	0	0	1	0	0	0
EN-342	12	35	2	1	2	3	0	0	1	0	0	0		1	2	2 7	0	1	0	0	0	0	1	0	1	10	0	0	0	0	0	0	0	0	0	1	0	0	1	0	0	0	0	0	1	1	1	2
EN-045	4	32	3	1	2	1	1	0	0	0	0	0		1	3	4 5	0	0	0	1	1	0	0	0	1	1	1	0	0	0	0	0	0	0	0	0	0	0	0							0	0	0
EN-128	8	29	3	1	2	4	0	0	0	1	0	0		1	2	5	0	0	0	0	1	0	0	0	0	0	0	0	0	0	0	0	0	0	0	0	0	1	1	4 0	0	0	0	1	1	3	2	3
EN-263	15	42	3	1	2	4	0	0	0	1	0	0		1	2	4 5	0	0	0	1	1	0	0	0	1	1 2 3 4 5	1	1	1	1	1	0	0	0	0	0	0	0	1	4	0	0	0	1	0	1	2	0
EN-055	6	33	2	1	2	1	1	0	0	0	0	0		1	2	0	0	0	0	0	0	0	0	1	1	9	0	0	0	0	0	0	0	0	1	0	0	0	0							0	0	0
EN-131	8	20	3	1	1	6	0	0	0	0	0	1	Student	1	2	3	0	0	1	0	0	0	0	0	1	4	0	0	0	1	0	0	0	0	0	0	0	0	0							0	0	0
EN-037	4	25	3	1	2	4	0	0	0	1	0	0		1	2	2 4 6	0	1	0	1	0	1	0	0	1	9	0	0	0	0	0	0	0	0	1	0	0	0	1	0	0	0	0	0	1	1	1	1
EN-270	15	25	2	1	2	3	0	0	1	0	0	0		1	2	2 4	0	1	0	1	0	0	0	0	1	4 5	0	0	0	1	1	0	0	0	0	0	0	0	1	0	0	0	0	0	1	0	3	0
EN-112	8	33	2	1	2	4	0	0	0	1	0	0		1	2	4 5	0	0	0	1	1	0	0	0	1	6	0	0	0	0	0	1	0	0	0	0	0	0	0							0	0	0
EN-004	1	32	2	1	2	3	0	0	1	0	0	0		1	2	2 4	0	1	0	1	0	0	0	0	1	1 2 3 4	1	1	1	1	0	0	0	0	0	0	0	0	1	0	0	0	0	0	1	1	3	2
EN-099	8	45	3	1	3	1	1	0	0	0	0	0		1	2	4 7	0	0	0	1	0	0	1	0	1	1	1	0	0	0	0	0	0	0	0	0	0	0	1	0	0	0	0	0	1	1	1	0
EN-153	3	30	2	1	1	3	0	0	1	0	0	0		1	2	3 4	0	0	1	1	0	0	0	0	1	3	0	0	1	0	0	0	0	0	0	0	0	0	1	3	0	0	1	0	0	1	1	1
EN-373	14	30	3	1	2	3	0	0	1	0	0	0		1	2	4 5	0	0	0	1	1	0	0	0	1	5	0	0	0	0	1	0	0	0	0	0	0	0	0							0	3	0
EN-073	5	45	1	1	2	3	0	0	1	0	0	0		1	2	6	0	0	0	0	0	1	0	0	0	0	0	0	0	0	0	0	0	0	0	0	0	1	1	0	0	0	0	0	1	3	3	2
EN-048	4	21	2	1	1	6	0	0	0	0	0	1	Student	1	2	4	0	0	0	1	0	0	0	0	1	2 3	0	1	1	0	0	0	0	0	0	0	0	0	1	0	0	0	0	0	1	0	3	2
EN-317	12	22	3	1	1	6	0	0	0	0	0	1	Student	1	2	2 6	0	1	0	0	0	1	0	0	1	4 5 6	0	0	0	1	1	1	0	0	0	0	0	0	1	0	0	0	0	0	1	1	2	0
EN-273	15	22	2	1	2	1	1	0	0	0	0	0		1	2	2 5	0	1	0	0	1	0	0	0	1	2 4	0	1	0	1	0	0	0	0	0	0	0	0	1	2	0	1	0	0	0	1	1	2
EN-038	4	31	3	1	2	3	0	0	1	0	0	0		1	2	3	0	0	1	0	0	0	0	0	0	0	0	0	0	0	0	0	0	0	0	0	0	1	1	0	0	0	0	0	1	0	0	0
EN-329	12	30	2	1	2	5	0	0	0	0	1	0		1	2	6	0	0	0	0	0	1	0	0	1	1 7	1	0	0	0	0	0	1	0	0	0	0	0	0							0	0	1
EN-043	4	36	2	1	1	3	0	0	1	0	0	0		1	2	2	0	1	0	0	0	0	0	0	0	0	0	0	0	0	0	0	0	0	0	0	0	1	1	0	0	0	0	0	1	0	0	0
EN-308	7	29	2	1	2	3	0	0	1	0	0	0		1	0	0	0	0	0	0	0	0	0	0	0	0	0	0	0	0	0	0	0	0	0	0	0	0	0	0	0	0	0	0	0	0	0	0
EN-013	1	35	1	1	2	1	1	0	0	0	0	0		1	2	2 3 4	0	1	1	1	0	0	0	0	1	2 3 7 8	0	1	1	0	0	0	1	1	0	0	0	0	1	3	0	0	1	0	0	1	1	3
EN-008	1	34	2	1	2	1	1	0	0	0	0	0		1	2	1 2 3 4	1	1	1	1	0	0	0	0	1	1 2 3 4	1	1	1	1	0	0	0	0	0	0	0	0	1	4	0	0	0	1	0	1	3	0
EN-119	8	29	3	1	2	1	1	0	0	0	0	0		1	2	2	0	1	0	0	0	0	0	0	0	0	0	0	0	0	0	0	0	0	0	0	0	1	0							0	0	0
EN-220	16	32	1	1	2	5	0	0	0	0	1	0		1	2	2 6	0	1	0	0	0	1	0	0	1	5 10	0	0	0	0	1	0	0	0	0	1	0	0	1	4	0	0	0	1	0	0	0	3
EN-352	12	30	1	1	2	3	0	0	1	0	0	0		1	3	0	0	0	0	0	0	0	0	1	0	0	0	0	0	0	0	0	0	0	0	0	0	1	0							0	0	0
EN-028	2	30	3	1	2	3	0	0	1	0	0	0		1	2	4 6 7	0	0	0	1	0	1	1	0	1	4 5 7 9	0	0	0	1	1	0	1	0	1	0	0	0	0							1	1	3
EN-012	1	33	3	1	2	1	1	0	0	0	0	0		1	2	2 6	0	1	0	0	0	1	0	0	1	0	0	0	0	0	0	0	0	0	0	0	0	0	0							1	1	3
EN-065	5	31	2	1	1	3	0	0	1	0	0	0		1	2	4	0	0	0	1	0	0	0	0	0	0	0	0	0	0	0	0	0	0	0	0	0	1	1	0	0	0	0	0	1	0	0	0
EN-345	12	29	2	1	2	3	0	0	1	0	0	0		1	2	2 6 7	0	1	0	0	0	1	1	0	1	2 4 10	0	1	0	1	0	0	0	0	0	1	0	0	1	0	0	0	0	0	1	1	1	0
EN-309	17	36	3	1	2	4	0	0	0	1	0	0		1	2	4 7	0	0	0	1	0	0	1	0	1	4 5 8 11	0	0	0	1	1	0	0	1	0	0	1	0	1	1	1	0	0	0	0	1	2	3
EN-061	6	21	2	1	1	6	0	0	0	0	0	1	Student	1	2	0	0	0	0	0	0	0	0	1	0	0	0	0	0	0	0	0	0	0	0	0	0	1	0							0	0	0
EN-132	8	30	1	1	2	4	0	0	0	1	0	0		1	2	4	0	0	0	1	0	0	0	0	1	4 5	0	0	0	1	1	0	0	0	0	0	0	0	1	0	0	0	0	0	1	1	1	3
EN-165	7	39	1	1	2	1	1	0	0	0	0	0		1	2	2	0	1	0	0	0	0	0	0	1	4	0	0	0	1	0	0	0	0	0	0	0	0	0							1	0	0
EN-030	2	29	2	1	2	3	0	0	1	0	0	0		1	2	3 4	0	0	1	1	0	0	0	0	1	4 5 11	0	0	0	1	1	0	0	0	0	0	1	0	1	1 2	1	1	0	0	0	1	1	3
EN-311	8	38	1	1	2	3	0	0	1	0	0	0		1	0	0	0	0	0	0	0	0	0	0	0	0	0	0	0	0	0	0	0	0	0	0	0	0	0	0	0	0	0	0	0	0	0	0
EN-027	2	23	3	1	1	6	0	0	0	0	0	1	Student	1	2	2 3 4 6	0	1	1	1	0	1	0	0	1	5 7 8 9	0	0	0	0	1	0	1	1	1	0	0	0	1	0	0	0	0	0	1	1	2	3
EN-151	3	40	2	1	2	3	0	0	1	0	0	0		1	2	1 4	1	0	0	1	0	0	0	0	1	2 5	0	1	0	0	1	0	0	0	0	0	0	0	1	1	1	0	0	0	0	1	1	3
EN-347	12	28	1	1	2	1	1	0	0	0	0	0		1	2	0	0	0	0	0	0	0	0	1	0	0	0	0	0	0	0	0	0	0	0	0	0	1	0							0	0	0
EN-102	8	30	2	1	2	1	1	0	0	0	0	0		1	2	2	0	1	0	0	0	0	0	0	0	0	0	0	0	0	0	0	0	0	0	0	0	1	1	0	0	0	0	0	1	0	0	0
EN-261	11	37	2	1	2	1	1	0	0	0	0	0		1	2	5	0	0	0	0	1	0	0	0	0	0	0	0	0	0	0	0	0	0	0	0	0	1	0							0	0	0
EN-190	9	34	3	1	2	5	0	0	0	0	1	0		1	2	2 4	0	1	0	1	0	0	0	0	1	3 5 7 9	0	0	1	0	1	0	1	0	1	0	0	0	1	0	0	0	0	0	1	1	1	2
EN-195	10	43	1	1	2	3	0	0	1	0	0	0		1	2	2	0	1	0	0	0	0	0	0	1	4	0	0	0	1	0	0	0	0	0	0	0	0	1	0	0	0	0	0	1	1	3	0
EN-049	6	27	1	1	2	3	0	0	1	0	0	0		1	2	0	0	0	0	0	0	0	0	1	0	0	0	0	0	0	0	0	0	0	0	0	0	1	1	0	0	0	0	0	1	0	0	0
EN-052	6	34	3	1	3	1	1	0	0	0	0	0		1	2	1 2	1	1	0	0	0	0	0	0	1	0	0	0	0	0	0	0	0	0	0	0	0	0	0							1	1	3
EN-044	4	30	1	1	2	3	0	0	1	0	0	0		1	2	2	0	1	0	0	0	0	0	0	1	0	0	0	0	0	0	0	0	0	0	0	0	1	1	0	0	0	0	0	1	1	1	3
EN-077	5	24	3	1	1	5	0	0	0	0	1	0		1	2	4	0	0	0	1	0	0	0	0	1	2	0	1	0	0	0	0	0	0	0	0	0	0	0							0	0	2
EN-085	5	39	3	1	2	4	0	0	0	1	0	0		1	2	1 2 3	1	1	1	0	0	0	0	0	1	1 2 3 4	1	1	1	1	0	0	0	0	0	0	0	0	1	1 2	1	1	0	0	0	1	1	3
EN-140	8	23	3	1	1	5	0	0	0	0	1	0		1	2	1 2 3	1	1	1	0	0	0	0	0	1	1 2 4	1	1	0	1	0	0	0	0	0	0	0	0	0							0	0	0
EN-063	6	24	3	1	1	5	0	0	0	0	1	0		1	2	3 4 5 6	0	0	1	1	1	1	0	0	1	2 3 5 7 8	0	1	1	0	1	0	1	1	0	0	0	0	1	1	1	0	0	0	0	1	1	3
EN-009	1	35	2	1	2	1	1	0	0	0	0	0		1	2	2 4 6	0	1	0	1	0	1	0	0	0	3 4 5	0	0	1	1	1	0	0	0	0	0	0	0	1	1	1	0	0	0	0	1	1	2
EN-237	17	33	3	1	2	1 3	1	0	1	0	0	0		1	2	2	0	1	0	0	0	0	0	0	1	4	0	0	0	1	0	0	0	0	0	0	0	0	1	1	1	0	0	0	0	1	1	2
EN-234	17	42	2	1	2	3	0	0	1	0	0	0		1	2	0	0	0	0	0	0	0	0	1	1	1	1	0	0	0	0	0	0	0	0	0	0	0	0							0	0	0
EN-200	10	31	1	1	3	5	0	0	0	0	1	0		1	2	0	0	0	0	0	0	0	0	1	1	0	0	0	0	0	0	0	0	0	0	0	0	1	1	0	0	0	0	0	1	1	3	0
EN-107	8	20	3	1	1	6	0	0	0	0	0	1	Student	1	2	5	0	0	0	0	1	0	0	0	0	0	0	0	0	0	0	0	0	0	0	0	0	1	0							0	0	0
EN-257	11	28	2	1	2	1	1	0	0	0	0	0		1	2	2 3 4	0	1	1	1	0	0	0	0	1	7 10	0	0	0	0	0	0	1	0	0	1	0	0	1	1 2	1	1	0	0	0	1	1	3
EN-130	8	36	3	0	3	1	1	0	0	0	0	0		1	2	0	0	0	0	0	0	0	0	1	1	3	0	0	1	0	0	0	0	0	0	0	0	0	0							0	0	0
EN-033	4	30	3	1	1	6	0	0	0	0	0	1	Student	1	2	4 6	0	0	0	1	0	1	0	0	1	4 6 7	0	0	0	1	0	1	1	0	0	0	0	0	1	0	0	0	0	0	1	2	1	2
EN-330	12	25	2	1	2	3	0	0	1	0	0	0		1	2	4	0	0	0	1	0	0	0	0	1	3	0	0	1	0	0	0	0	0	0	0	0	0	1	4	0	0	0	1	0	1	1	0
EN-117	8	42	2	1	2	1	1	0	0	0	0	0		1	2	0	0	0	0	0	0	0	0	1	0	0	0	0	0	0	0	0	0	0	0	0	0	1	0							0	0	0
EN-262	6	39	2	1	2	1	1	0	0	0	0	0		1	0	0	0	0	0	0	0	0	0	0	0	0	0	0	0	0	0	0	0	0	0	0	0	0	0	0	0	0	0	0	0	0	0	0
EN-106	8	23	3	1	2	3	0	0	1	0	0	0		1	2	2 7	0	1	0	0	0	0	1	0	0	0	0	0	0	0	0	0	0	0	0	0	0	1	1	0	0	0	0	0	1	2	3	0
EN-002	1	27	3	1	2	3	0	0	1	0	0	0		1	2	1 2 3 4	1	1	1	1	0	0	0	0	1	1 2 3 4 11	1	1	1	1	0	0	0	0	0	0	1	0	1	0	0	0	0	0	1	2	0	0
EN-265	15	27	2	1	2	3	0	0	1	0	0	0		1	2	6	0	0	0	0	0	1	0	0	1	1 11	1	0	0	0	0	0	0	0	0	0	1	0	1	0	0	0	0	0	1	1	1	0
EN-254	11	39	1	1	2	1	1	0	0	0	0	0		1	2	4	0	0	0	1	0	0	0	0	0	0	0	0	0	0	0	0	0	0	0	0	0	1	0							0	0	0
EN-084	5	40	3	1	2	3	0	0	1	0	0	0		1	2	1 4	1	0	0	1	0	0	0	0	1	2 3	0	1	1	0	0	0	0	0	0	0	0	0	0							0	1	0
EN-349	12	27	2	1	2	3	0	0	1	0	0	0		1	2	0	0	0	0	0	0	0	0	1	1	1	1	0	0	0	0	0	0	0	0	0	0	0	1	3	0	0	1	0	0	1	3	0
EN-113	8	30	2	1	2	3	0	0	1	0	0	0		1	2	6	0	0	0	0	0	1	0	0	0	0	0	0	0	0	0	0	0	0	0	0	0	1	1	0	0	0	0	0	1	3	0	0
EN-089	5	25	3	1	2	1	1	0	0	0	0	0		1	2	4	0	0	0	1	0	0	0	0	1	0	0	0	0	0	0	0	0	0	0	0	0	1	1	2	0	1	0	0	0	1	1	0
EN-281	13	23	2	1	1	3	0	0	1	0	0	0		1	2	4 6	0	0	0	1	0	1	0	0	0	0	0	0	0	0	0	0	0	0	0	0	0	1	1	1	1	0	0	0	0	1	2	2
EN-157	3	36	1	1	2	1	1	0	0	0	0	0		1	2	2	0	1	0	0	0	0	0	0	1	4	0	0	0	1	0	0	0	0	0	0	0	0	0							0	0	0
EN-284	13	31	3	1	3	4	0	0	0	1	0	0		1	2	5 7	0	0	0	0	1	0	1	0	1	4	0	0	0	1	0	0	0	0	0	0	0	0	0							0	0	0
EN-166	7	26	2	1	1	3	0	0	1	0	0	0		1	2	5	0	0	0	0	1	0	0	0	1	2	0	1	0	0	0	0	0	0	0	0	0	0	1	0	0	0	0	0	1	1	3	2
EN-142	8	31	3	1	2	3	0	0	1	0	0	0		1	2	1 2 3 4	1	1	1	1	0	0	0	0	1	2 4	0	1	0	1	0	0	0	0	0	0	0	0	1	1	1	0	0	0	0	1	1	3
EN-377	14	32	2	1	2	3	0	0	1	0	0	0		1	2	2 6	0	1	0	0	0	1	0	0	1	4	0	0	0	1	0	0	0	0	0	0	0	0	1	0	0	0	0	0	1	2	0	0
EN-189	9	42	1	1	3	1	1	0	0	0	0	0		1	2	4 7	0	0	0	1	0	0	1	0	1	3 7	0	0	1	0	0	0	1	0	0	0	0	0	1	0	0	0	0	0	1	1	1	2
EN-226	17	27	2	1	2	3	0	0	1	0	0	0		1	2	1	1	0	0	0	0	0	0	0	1	2	0	1	0	0	0	0	0	0	0	0	0	0	0							0	0	0
EN-351	12	31	1	1	2	1	1	0	0	0	0	0		1	2	0	0	0	0	0	0	0	0	1	1	2 3	0	1	1	0	0	0	0	0	0	0	0	0	1	0	0	0	0	0	1	1	1	2
EN-282	13	39	1	1	3	1	1	0	0	0	0	0		1	2	0	0	0	0	0	0	0	0	1	0	0	0	0	0	0	0	0	0	0	0	0	0	1	1	0	0	0	0	0	1	1	0	3
EN-269	15	21	2	1	1	5	0	0	0	0	1	0		1	2	2 3	0	1	1	0	0	0	0	0	0	0	0	0	0	0	0	0	0	0	0	0	0	1	1	1	1	0	0	0	0	3	3	0
EN-141	8	30	3	1	2	3	0	0	1	0	0	0		1	2	1 2 4 6 7	1	1	0	1	0	1	1	0	1	1 2 11	1	1	0	0	0	0	0	0	0	0	1	0	1	0	0	0	0	0	1	1	1	1
EN-231	17	19	2	1	1	6	0	0	0	0	0	1	Student	1	2	2 4	0	1	0	1	0	0	0	0	1	4 5	0	0	0	1	1	0	0	0	0	0	0	0	0							0	0	0
EN-246	4	32	3	1	2	1	1	0	0	0	0	0		1	0	0	0	0	0	0	0	0	0	0	0	0	0	0	0	0	0	0	0	0	0	0	0	0	0							0	0	0
EN-192	9	32	2	1	2	5	0	0	0	0	1	0		1	2	2 5	0	1	0	0	1	0	0	0	0	0	0	0	0	0	0	0	0	0	0	0	0	1	1	0	0	0	0	0	1	1	2	1
EN-224	16	26	2	1	1	3	0	0	1	0	0	0		1	2	1 2	1	1	0	0	0	0	0	0	0	0	0	0	0	0	0	0	0	0	0	0	0	1	0							1	1	0
EN-376	14	38	1	1	2	1	1	0	0	0	0	0		1	2	0	0	0	0	0	0	0	0	1	1	1	1	0	0	0	0	0	0	0	0	0	0	0	0							0	0	0
EN-337	12	31	2	1	2	3	0	0	1	0	0	0		1	2	0	0	0	0	0	0	0	0	1	0	0	0	0	0	0	0	0	0	0	0	0	0	1	0							0	0	0
EN-277	13	37	1	1	3	1	1	0	0	0	0	0		1	2	4 7	0	0	0	1	0	0	1	0	1	2 10	0	1	0	0	0	0	0	0	0	1	0	0	1	3	0	0	1	0	0	1	1	0
EN-046	4	38	1	1	2	3	0	0	1	0	0	0		1	2	4	0	0	0	1	0	0	0	0	1	0	0	0	0	0	0	0	0	0	0	0	0	0	1	0	0	0	0	0	1	1	1	3
EN-221	16	47	1	1	2	1	1	0	0	0	0	0		1	2	6 7	0	0	0	0	0	1	1	0	0	0	0	0	0	0	0	0	0	0	0	0	0	1	1	3	0	0	1	0	0	1	1	0
EN-199	10	32	2	1	2	3	0	0	1	0	0	0		1	2	2	0	1	0	0	0	0	0	0	1	1 2 3 6 8 9	1	1	1	0	0	1	0	1	1	0	0	0	1	0	0	0	0	0	1	1	1	2
EN-108	8	22	3	1	1	5	0	0	0	0	1	0		1	2	2 6	0	1	0	0	0	1	0	0	1	4	0	0	0	1	0	0	0	0	0	0	0	0	0							0	3	2
EN-315	12	23	2	1	2	1	1	0	0	0	0	0		1	2	6 7	0	0	0	0	0	1	1	0	0	0	0	0	0	0	0	0	0	0	0	0	0	1	1	0	0	0	0	0	1	3	0	0
EN-081	5	31	2	1	2	4	0	0	0	1	0	0		1	2	6 7	0	0	0	0	0	1	1	0	1	3 4	0	0	1	1	0	0	0	0	0	0	0	0	0							0	0	0
EN-011	1	41	2	1	2	3	0	0	1	0	0	0		1	2	1 4	1	0	0	1	0	0	0	0	1	2 3 4	0	1	1	1	0	0	0	0	0	0	0	0	1	1 2 3	1	1	1	0	0	1	1	3
EN-215	16	29	2	1	2	5	0	0	0	0	1	0		1	2	7	0	0	0	0	0	0	1	0	0	0	0	0	0	0	0	0	0	0	0	0	0	1	1	4	0	0	0	1	0	1	1	1
EN-360	17	34	2	1	2	3	0	0	1	0	0	0		1	2	6 7	0	0	0	0	0	1	1	0	0	0	0	0	0	0	0	0	0	0	0	0	0	1	0							3	0	0
EN-301	13	32	1	1	2	1	1	0	0	0	0	0		1	2	0	0	0	0	0	0	0	0	1	1	2 5 10	0	1	0	0	1	0	0	0	0	1	0	0	1	0	0	0	0	0	1	1	2	0
EN-229	17	37	2	1	2	1	1	0	0	0	0	0		1	2	2	0	1	0	0	0	0	0	0	1	2	0	1	0	0	0	0	0	0	0	0	0	0	1	0	0	0	0	0	1	1	0	0
EN-066	5	36	3	1	2	3	0	0	1	0	0	0		1	2	0	0	0	0	0	0	0	0	1	1	1	1	0	0	0	0	0	0	0	0	0	0	0	1	0	0	0	0	0	1	0	0	0
EN-339	12	20	2	1	1	6	0	0	0	0	0	1	Student	1	2	0	0	0	0	0	0	0	0	1	0	0	0	0	0	0	0	0	0	0	0	0	0	1	0							0	0	0
EN-247	11	43	2	1	2	1	1	0	0	0	0	0		1	2	2 3	0	1	1	0	0	0	0	0	1	2 6 7	0	1	0	0	0	1	1	0	0	0	0	0	1	0	0	0	0	0	1	1	1	2
EN-288	13	34	2	1	2	6	0	0	0	0	0	1	Housewife	1	2	6	0	0	0	0	0	1	0	0	1	2 8 10	0	1	0	0	0	0	0	1	0	1	0	0	1	0	0	0	0	0	1	0	0	0
EN-017	15	41	1	1	2	1	1	0	0	0	0	0		1	2	6 7	0	0	0	0	0	1	1	0	1	3 6 10	0	0	1	0	0	1	0	0	0	1	0	0	1	0	0	0	0	0	1	3	1	3
EN-198	10	26	2	1	2	3	0	0	1	0	0	0		0	2	2	0	1	0	0	0	0	0	0	1	1	1	0	0	0	0	0	0	0	0	0	0	0	1	1	1	0	0	0	0	1	1	2
EN-259	11	31	3	1	2	4	0	0	0	1	0	0		1	2	2	0	1	0	0	0	0	0	0	1	1	1	0	0	0	0	0	0	0	0	0	0	0	0							0	0	0
EN-334	12	43	1	1	2	1	1	0	0	0	0	0		1	2	0	0	0	0	0	0	0	0	1	0	0	0	0	0	0	0	0	0	0	0	0	0	1	1	0	0	0	0	0	1	0	0	1
EN-266	15	26	2	1	2	1	1	0	0	0	0	0		1	2	2 6	0	1	0	0	0	1	0	0	1	2	0	1	0	0	0	0	0	0	0	0	0	0	1	0	0	0	0	0	1	1	1	2
EN-160	3	31	2	1	2	3	0	0	1	0	0	0		1	2	2	0	1	0	0	0	0	0	0	1	1 5	1	0	0	0	1	0	0	0	0	0	0	0	1	3	0	0	1	0	0	0	0	0
EN-294	13	28	2	1	2	1	1	0	0	0	0	0		1	2	1 7	1	0	0	0	0	0	1	0	1	3 6 8	0	0	1	0	0	1	0	1	0	0	0	0	1	0	0	0	0	0	1	0	0	0
EN-303	13	25	2	1	1	5	0	0	0	0	1	0		1	2	5	0	0	0	0	1	0	0	0	1	4	0	0	0	1	0	0	0	0	0	0	0	0	1	1	1	0	0	0	0	0	3	0
EN-276	13	37	2	1	2	1	1	0	0	0	0	0		1	2	2 7	0	1	0	0	0	0	1	0	1	6 7	0	0	0	0	0	1	1	0	0	0	0	0	1	0	0	0	0	0	1	1	3	1
EN-197	10	39	1	1	2	1	1	0	0	0	0	0		1	2	2 7	0	1	0	0	0	0	1	0	1	2 10	0	1	0	0	0	0	0	0	0	1	0	0	1	0	0	0	0	0	1	1	1	0
EN-359	4	32	3	2	2	4	0	0	0	1	0	0		1	0	0	0	0	0	0	0	0	0	0	0	0	0	0	0	0	0	0	0	0	0	0	0	0	0	0	0	0	0	0	0	0	0	0
EN-118	8	26	1	1	2	3	0	0	1	0	0	0		1	2	5	0	0	0	0	1	0	0	0	1	10	0	0	0	0	0	0	0	0	0	1	0	0	0							0	0	0
EN-175	7	31	3	1	2	1 3	1	0	1	0	0	0		1	2	2	0	1	0	0	0	0	0	0	1	4	0	0	0	1	0	0	0	0	0	0	0	0	1	0	0	0	0	0	1	1	2	0
EN-245	17	29	1	1	2	3	0	0	1	0	0	0		1	2	7	0	0	0	0	0	0	1	0	1	4	0	0	0	1	0	0	0	0	0	0	0	0	1	3	0	0	1	0	0	1	2	2
EN-020	2	28	2	1	2	3	0	0	1	0	0	0		1	2	2 3 4	0	1	1	1	0	0	0	0	1	3 5 6	0	0	1	0	1	1	0	0	0	0	0	0	1	0	0	0	0	0	1	1	0	3
EN-126	8	41	2	2	2	5	0	0	0	0	1	0		1	2	7	0	0	0	0	0	0	1	0	1	10	0	0	0	0	0	0	0	0	0	1	0	0	1	0	0	0	0	0	1	1	3	2
